# Supplementary material for: The fatal trajectory of pulmonary COVID-19 is driven by lobular ischemia and fibrotic remodelling
Source: eBioMedicine. 2022 Oct 4;85:104296. doi: 10.1016/j.ebiom.2022.104296 (PMC9535314; doi:10.1016/j.ebiom.2022.104296)
Supplement: Supplementary file 13 [file mmc13.zip]

Archive with 1 entries (1 files):
- mmc13.tif
